# Supplementary material for: Maternal mental health and breastfeeding amidst the Covid-19 pandemic: cross-sectional study in Catalonia (Spain)
Source: BMC Pregnancy Childbirth. 2022 Sep 26;22:733. doi: 10.1186/s12884-022-05036-9 (PMC9511438; doi:10.1186/s12884-022-05036-9)
Supplement: Supplementary file 1 — Additional file 1. Annex 1. [file 12884_2022_5036_MOESM1_ESM.zip]

Archive with 3 entries (3 files):
- ANEX 1.1.pdf
- ANEX 1.2.pdf
- ANEX 1.pdf
